# Supplementary material for: Clinical Manifestations in a Girl with NAA10-Related Syndrome and Genotype–Phenotype Correlation in Females
Source: Genes (Basel). 2021 Jun 10;12(6):900. doi: 10.3390/genes12060900 (PMC8230408; doi:10.3390/genes12060900)
Supplement: Supplementary file 1 [file genes-12-00900-s001.zip]

Archive with 4 entries (2 files):
- genes-1252873-supplementary/
- genes-1252873-supplementary/genes-1252873-sippl/
- genes-1252873-supplementary/genes-1252873-sippl/Supplementary Table S1 NAA10 01.6FP  JMK SC.pdf
- genes-1252873-supplementary/genes-1252873-sippl/Supplementary Table S2  NAA10 Arg83Cys 01.6.FP JMK con revisioni.pdf
